# Supplementary material for: Novel CF₃-Substituted Pyridine- and Pyrimidine-Based Fluorescent Probes for Lipid Droplet Bioimaging
Source: Int J Mol Sci. 2025 May 30;26(11):5271. doi: 10.3390/ijms26115271 (PMC12154354; doi:10.3390/ijms26115271)
Supplement: Supplementary file 1 [file ijms-26-05271-s001.zip]

Archive with 1 entries (1 files):
- ijms-3620137-supplementary.pdf
